# Supplementary material for: Hydrophilic Copolymers with Hydroxamic Acid Groups as a Protective Biocompatible Coating of Maghemite Nanoparticles: Synthesis, Physico-Chemical Characterization and MRI Biodistribution Study
Source: Pharmaceutics. 2023 Jul 19;15(7):1982. doi: 10.3390/pharmaceutics15071982 (PMC10384990; doi:10.3390/pharmaceutics15071982)
Supplement: Supplementary file 1 [file pharmaceutics-15-01982-s001.zip]

Archive with 1 entries (1 files):
- pharmaceutics-2474724-supplementary.pdf
